# Supplementary material for: Ultrastructural, Energy-Dispersive X-ray Spectroscopy, Chemical Study and LC-DAD-QToF Chemical Characterization of Cetraria islandica (L.) Ach
Source: Molecules. 2023 Jun 1;28(11):4493. doi: 10.3390/molecules28114493 (PMC10254383; doi:10.3390/molecules28114493)
Supplement: Supplementary file 1 [file molecules-28-04493-s001.zip]

Archive with 1 entries (1 files):
- molecules-2408313-supplementary.pdf
